# Supplementary material for: Encapsulation Engineering of Sulfur into Magnesium Oxide for High Energy Density Li–S Batteries
Source: Molecules. 2024 Oct 30;29(21):5116. doi: 10.3390/molecules29215116 (PMC11547636; doi:10.3390/molecules29215116)
Supplement: Supplementary file 1 [file molecules-29-05116-s001.zip]

Archive with 1 entries (1 files):
- molecules-3267708-supplementary.pdf
